# Supplementary material for: Capabilities of Grazing Incidence X-ray Diffraction in the Investigation of Amorphous Mixed Oxides with Variable Composition
Source: Materials (Basel). 2022 Mar 15;15(6):2144. doi: 10.3390/ma15062144 (PMC8949208; doi:10.3390/ma15062144)
Supplement: Supplementary file 1 [file materials-15-02144-s001.zip]

Archive with 1 entries (1 files):
- materials-1621242-supplementary.pdf
